# Supplementary material for: Red and Far-Red LED Lighting Enhances Protoplast-to-Plant Regeneration in Broccoli (Brassica oleracea var. italica)
Source: Plants (Basel). 2026 Mar 14;15(6):905. doi: 10.3390/plants15060905 (PMC13030773; doi:10.3390/plants15060905)
Supplement: Supplementary file 1 [file plants-15-00905-s001.zip]

Archive with 1 entries (1 files):
- plants-4193695-supplementary.pdf
